# Supplementary material for: Dispersion Interactions between Molecules in and out of Equilibrium Geometry: Visualization and Analysis
Source: J Phys Chem A. 2022 Feb 15;126(7):1312–9. doi: 10.1021/acs.jpca.2c00004 (PMC8883464; doi:10.1021/acs.jpca.2c00004)
Supplement: Supplementary file 1 — jp2c00004_si_001.zip [file jp2c00004_si_001.zip]

Archive with 68 entries (61 files):
- c2h2/
- c2h2/AB_1.000_1_0.mol
- __MACOSX/
- __MACOSX/c2h2/
- __MACOSX/c2h2/._AB_1.000_1_0.mol
- c2h2/AB_1.000_1_1.mol
- __MACOSX/c2h2/._AB_1.000_1_1.mol
- c2h2/AB_1.000_1_2.mol
- __MACOSX/c2h2/._AB_1.000_1_2.mol
- c2h2/AB_1.000_1_3.mol
- __MACOSX/c2h2/._AB_1.000_1_3.mol
- c2h2/AB_1.000_1_4.mol
- __MACOSX/c2h2/._AB_1.000_1_4.mol
- c2h2/AB_1.000_1_5.mol
- __MACOSX/c2h2/._AB_1.000_1_5.mol
- c2h2/AB_1.000_1_6.mol
- __MACOSX/c2h2/._AB_1.000_1_6.mol
- c2h2/AB_1.000_1_7.mol
- __MACOSX/c2h2/._AB_1.000_1_7.mol
- __MACOSX/._c2h2
- c2h4/
- c2h4/C2H4_C2H4_7.3169_0deg.mol
- __MACOSX/c2h4/
- __MACOSX/c2h4/._C2H4_C2H4_7.3169_0deg.mol
- c2h4/C2H4_C2H4_7.3169_90deg.mol
- __MACOSX/c2h4/._C2H4_C2H4_7.3169_90deg.mol
- __MACOSX/._c2h4
- c4h2/
- c4h2/GVB_AB_AB_restart_0.800.mol
- __MACOSX/c4h2/
- __MACOSX/c4h2/._GVB_AB_AB_restart_0.800.mol
- c4h2/GVB_AB_AB_restart_0.900.mol
- __MACOSX/c4h2/._GVB_AB_AB_restart_0.900.mol
- c4h2/GVB_AB_AB_restart_1.000.mol
- __MACOSX/c4h2/._GVB_AB_AB_restart_1.000.mol
- c4h2/GVB_AB_AB_restart_1.050.mol
- __MACOSX/c4h2/._GVB_AB_AB_restart_1.050.mol
- c4h2/GVB_AB_AB_restart_1.100.mol
- __MACOSX/c4h2/._GVB_AB_AB_restart_1.100.mol
- c4h2/GVB_AB_AB_restart_1.125.mol
- __MACOSX/c4h2/._GVB_AB_AB_restart_1.125.mol
- c4h2/GVB_AB_AB_restart_1.150.mol
- __MACOSX/c4h2/._GVB_AB_AB_restart_1.150.mol
- c4h2/GVB_AB_AB_restart_1.175.mol
- __MACOSX/c4h2/._GVB_AB_AB_restart_1.175.mol
- c4h2/GVB_AB_AB_restart_1.200.mol
- __MACOSX/c4h2/._GVB_AB_AB_restart_1.200.mol
- c4h2/GVB_AB_AB_restart_1.250.mol
- __MACOSX/c4h2/._GVB_AB_AB_restart_1.250.mol
- c4h2/GVB_AB_AB_restart_1.300.mol
- __MACOSX/c4h2/._GVB_AB_AB_restart_1.300.mol
- c4h2/GVB_AB_AB_restart_1.400.mol
- __MACOSX/c4h2/._GVB_AB_AB_restart_1.400.mol
- c4h2/GVB_AB_AB_restart_1.500.mol
- __MACOSX/c4h2/._GVB_AB_AB_restart_1.500.mol
- c4h2/GVB_AB_AB_restart_1.600.mol
- __MACOSX/c4h2/._GVB_AB_AB_restart_1.600.mol
- c4h2/GVB_AB_AB_restart_1.700.mol
- __MACOSX/c4h2/._GVB_AB_AB_restart_1.700.mol
- c4h2/GVB_AB_AB_restart_1.800.mol
- __MACOSX/c4h2/._GVB_AB_AB_restart_1.800.mol
- c4h2/GVB_AB_AB_restart_1.900.mol
- __MACOSX/c4h2/._GVB_AB_AB_restart_1.900.mol
- c4h2/GVB_AB_AB_restart_2.000.mol
- __MACOSX/c4h2/._GVB_AB_AB_restart_2.000.mol
- __MACOSX/._c4h2
- readme.txt
- __MACOSX/._readme.txt
