# Supplementary material for: Dispersion Interactions between Molecules in and out of Equilibrium Geometry: Visualization and Analysis
Source: J Phys Chem A. 2022 Feb 15;126(7):1312–9. doi: 10.1021/acs.jpca.2c00004 (PMC8883464; doi:10.1021/acs.jpca.2c00004)
Supplement: Supplementary file 1 — jp2c00004_si_001.zip [file jp2c00004_si_001.zip › c2h2/AB_1.000_1_2.mol]

# DALTON.BAS with INTGRL directive created 30May18  00:23:23
# Directive in input mol file was:
# > BASIS                                                                       
# > kowalski_basis                                                              
INTGRL
GVB                                                                             
RPA, ERPA                                                                       
    8  0 0            0.10D-11
        6.    1    3    1    1    1
C1                2.72771006    4.34431222    0.00000000
H  12    5
     4563.2400000000        0.0019666500        0.0000000000        0.0000000000
                            0.0000000000        0.0000000000
      682.0240000000        0.0152306000        0.0000000000        0.0000000000
                            0.0000000000        0.0000000000
      154.9730000000        0.0761269000        0.0000000000        0.0000000000
                            0.0000000000        0.0000000000
       44.4553000000        0.2608010000        0.0000000000        0.0000000000
                            0.0000000000        0.0000000000
       13.0290000000        0.6164620000        0.0000000000        0.0000000000
                            0.0000000000        0.0000000000
        1.8277300000        0.2210060000        0.0000000000        0.0000000000
                            0.0000000000        0.0000000000
       20.9642000000        0.0000000000        0.1146600000        0.0000000000
                            0.0000000000        0.0000000000
        4.8033100000        0.0000000000        0.9199990000        0.0000000000
                            0.0000000000        0.0000000000
        1.4593300000        0.0000000000       -0.0030306800        0.0000000000
                            0.0000000000        0.0000000000
        0.4834560000        0.0000000000        0.0000000000        1.0000000000
                            0.0000000000        0.0000000000
        0.1455850000        0.0000000000        0.0000000000        0.0000000000
                            1.0000000000        0.0000000000
        0.0438000000        0.0000000000        0.0000000000        0.0000000000
                            0.0000000000        1.0000000000
H   6    4
       20.9642000000        0.0402487000        0.0000000000        0.0000000000
                            0.0000000000
        4.8033100000        0.2375940000        0.0000000000        0.0000000000
                            0.0000000000
        1.4593300000        0.8158540000        0.0000000000        0.0000000000
                            0.0000000000
        0.4834560000        0.0000000000        1.0000000000        0.0000000000
                            0.0000000000
        0.1455850000        0.0000000000        0.0000000000        1.0000000000
                            0.0000000000
        0.0438000000        0.0000000000        0.0000000000        0.0000000000
                            1.0000000000
H   1    1
        0.6260000000        1.0000000000
        6.    1    3    1    1    1
C2                  2.72771006    1.62071222    0.00000000
H  12    5
     4563.2400000000        0.0019666500        0.0000000000        0.0000000000
                            0.0000000000        0.0000000000
      682.0240000000        0.0152306000        0.0000000000        0.0000000000
                            0.0000000000        0.0000000000
      154.9730000000        0.0761269000        0.0000000000        0.0000000000
                            0.0000000000        0.0000000000
       44.4553000000        0.2608010000        0.0000000000        0.0000000000
                            0.0000000000        0.0000000000
       13.0290000000        0.6164620000        0.0000000000        0.0000000000
                            0.0000000000        0.0000000000
        1.8277300000        0.2210060000        0.0000000000        0.0000000000
                            0.0000000000        0.0000000000
       20.9642000000        0.0000000000        0.1146600000        0.0000000000
                            0.0000000000        0.0000000000
        4.8033100000        0.0000000000        0.9199990000        0.0000000000
                            0.0000000000        0.0000000000
        1.4593300000        0.0000000000       -0.0030306800        0.0000000000
                            0.0000000000        0.0000000000
        0.4834560000        0.0000000000        0.0000000000        1.0000000000
                            0.0000000000        0.0000000000
        0.1455850000        0.0000000000        0.0000000000        0.0000000000
                            1.0000000000        0.0000000000
        0.0438000000        0.0000000000        0.0000000000        0.0000000000
                            0.0000000000        1.0000000000
H   6    4
       20.9642000000        0.0402487000        0.0000000000        0.0000000000
                            0.0000000000
        4.8033100000        0.2375940000        0.0000000000        0.0000000000
                            0.0000000000
        1.4593300000        0.8158540000        0.0000000000        0.0000000000
                            0.0000000000
        0.4834560000        0.0000000000        1.0000000000        0.0000000000
                            0.0000000000
        0.1455850000        0.0000000000        0.0000000000        1.0000000000
                            0.0000000000
        0.0438000000        0.0000000000        0.0000000000        0.0000000000
                            1.0000000000
H   1    1
        0.6260000000        1.0000000000
        1.    1    2    1    1
H1                  2.74095137    6.35323093    0.00000000
H   6    4
       33.8650000000        0.0254938000        0.0000000000        0.0000000000
                            0.0000000000
        5.0947900000        0.1903730000        0.0000000000        0.0000000000
                            0.0000000000
        1.1587900000        0.8521610000        0.0000000000        0.0000000000
                            0.0000000000
        0.3258400000        0.0000000000        1.0000000000        0.0000000000
                            0.0000000000
        0.1027410000        0.0000000000        0.0000000000        1.0000000000
                            0.0000000000
        0.0360000000        0.0000000000        0.0000000000        0.0000000000
                            1.0000000000
H   1    1
        0.7500000000        1.0000000000
        1.    1    2    1    1
H2                  2.71047009   -0.38982220    0.00000000
H   6    4
       33.8650000000        0.0254938000        0.0000000000        0.0000000000
                            0.0000000000
        5.0947900000        0.1903730000        0.0000000000        0.0000000000
                            0.0000000000
        1.1587900000        0.8521610000        0.0000000000        0.0000000000
                            0.0000000000
        0.3258400000        0.0000000000        1.0000000000        0.0000000000
                            0.0000000000
        0.1027410000        0.0000000000        0.0000000000        1.0000000000
                            0.0000000000
        0.0360000000        0.0000000000        0.0000000000        0.0000000000
                            1.0000000000
H   1    1
        0.7500000000        1.0000000000
        6.    1    3    1    1    1
C3                 -2.72771006   -4.34431222    0.00000000
H  12    5
     4563.2400000000        0.0019666500        0.0000000000        0.0000000000
                            0.0000000000        0.0000000000
      682.0240000000        0.0152306000        0.0000000000        0.0000000000
                            0.0000000000        0.0000000000
      154.9730000000        0.0761269000        0.0000000000        0.0000000000
                            0.0000000000        0.0000000000
       44.4553000000        0.2608010000        0.0000000000        0.0000000000
                            0.0000000000        0.0000000000
       13.0290000000        0.6164620000        0.0000000000        0.0000000000
                            0.0000000000        0.0000000000
        1.8277300000        0.2210060000        0.0000000000        0.0000000000
                            0.0000000000        0.0000000000
       20.9642000000        0.0000000000        0.1146600000        0.0000000000
                            0.0000000000        0.0000000000
        4.8033100000        0.0000000000        0.9199990000        0.0000000000
                            0.0000000000        0.0000000000
        1.4593300000        0.0000000000       -0.0030306800        0.0000000000
                            0.0000000000        0.0000000000
        0.4834560000        0.0000000000        0.0000000000        1.0000000000
                            0.0000000000        0.0000000000
        0.1455850000        0.0000000000        0.0000000000        0.0000000000
                            1.0000000000        0.0000000000
        0.0438000000        0.0000000000        0.0000000000        0.0000000000
                            0.0000000000        1.0000000000
H   6    4
       20.9642000000        0.0402487000        0.0000000000        0.0000000000
                            0.0000000000
        4.8033100000        0.2375940000        0.0000000000        0.0000000000
                            0.0000000000
        1.4593300000        0.8158540000        0.0000000000        0.0000000000
                            0.0000000000
        0.4834560000        0.0000000000        1.0000000000        0.0000000000
                            0.0000000000
        0.1455850000        0.0000000000        0.0000000000        1.0000000000
                            0.0000000000
        0.0438000000        0.0000000000        0.0000000000        0.0000000000
                            1.0000000000
H   1    1
        0.6260000000        1.0000000000
        6.    1    3    1    1    1
C4                 -2.72771006   -1.62071222    0.00000000
H  12    5
     4563.2400000000        0.0019666500        0.0000000000        0.0000000000
                            0.0000000000        0.0000000000
      682.0240000000        0.0152306000        0.0000000000        0.0000000000
                            0.0000000000        0.0000000000
      154.9730000000        0.0761269000        0.0000000000        0.0000000000
                            0.0000000000        0.0000000000
       44.4553000000        0.2608010000        0.0000000000        0.0000000000
                            0.0000000000        0.0000000000
       13.0290000000        0.6164620000        0.0000000000        0.0000000000
                            0.0000000000        0.0000000000
        1.8277300000        0.2210060000        0.0000000000        0.0000000000
                            0.0000000000        0.0000000000
       20.9642000000        0.0000000000        0.1146600000        0.0000000000
                            0.0000000000        0.0000000000
        4.8033100000        0.0000000000        0.9199990000        0.0000000000
                            0.0000000000        0.0000000000
        1.4593300000        0.0000000000       -0.0030306800        0.0000000000
                            0.0000000000        0.0000000000
        0.4834560000        0.0000000000        0.0000000000        1.0000000000
                            0.0000000000        0.0000000000
        0.1455850000        0.0000000000        0.0000000000        0.0000000000
                            1.0000000000        0.0000000000
        0.0438000000        0.0000000000        0.0000000000        0.0000000000
                            0.0000000000        1.0000000000
H   6    4
       20.9642000000        0.0402487000        0.0000000000        0.0000000000
                            0.0000000000
        4.8033100000        0.2375940000        0.0000000000        0.0000000000
                            0.0000000000
        1.4593300000        0.8158540000        0.0000000000        0.0000000000
                            0.0000000000
        0.4834560000        0.0000000000        1.0000000000        0.0000000000
                            0.0000000000
        0.1455850000        0.0000000000        0.0000000000        1.0000000000
                            0.0000000000
        0.0438000000        0.0000000000        0.0000000000        0.0000000000
                            1.0000000000
H   1    1
        0.6260000000        1.0000000000
        1.    1    2    1    1
H3                 -2.74095137   -6.35323093    0.00000000
H   6    4
       33.8650000000        0.0254938000        0.0000000000        0.0000000000
                            0.0000000000
        5.0947900000        0.1903730000        0.0000000000        0.0000000000
                            0.0000000000
        1.1587900000        0.8521610000        0.0000000000        0.0000000000
                            0.0000000000
        0.3258400000        0.0000000000        1.0000000000        0.0000000000
                            0.0000000000
        0.1027410000        0.0000000000        0.0000000000        1.0000000000
                            0.0000000000
        0.0360000000        0.0000000000        0.0000000000        0.0000000000
                            1.0000000000
H   1    1
        0.7500000000        1.0000000000
        1.    1    2    1    1
H4                 -2.71047009    0.38982220    0.00000000
H   6    4
       33.8650000000        0.0254938000        0.0000000000        0.0000000000
                            0.0000000000
        5.0947900000        0.1903730000        0.0000000000        0.0000000000
                            0.0000000000
        1.1587900000        0.8521610000        0.0000000000        0.0000000000
                            0.0000000000
        0.3258400000        0.0000000000        1.0000000000        0.0000000000
                            0.0000000000
        0.1027410000        0.0000000000        0.0000000000        1.0000000000
                            0.0000000000
        0.0360000000        0.0000000000        0.0000000000        0.0000000000
                            1.0000000000
H   1    1
        0.7500000000        1.0000000000
