# Supplementary material for: Dispersion Interactions between Molecules in and out of Equilibrium Geometry: Visualization and Analysis
Source: J Phys Chem A. 2022 Feb 15;126(7):1312–9. doi: 10.1021/acs.jpca.2c00004 (PMC8883464; doi:10.1021/acs.jpca.2c00004)
Supplement: Supplementary file 1 — jp2c00004_si_001.zip [file jp2c00004_si_001.zip › c2h4/C2H4_C2H4_7.3169_0deg.mol]

INTGRL
Energy calculation without symmetry
Basis set specified with ATOMBASIS
   12  0 0
         6    1    3    1    1    1
C1      -0.0002789061700     0.8934681165800     0.8927538001500
H  10    4
     6665.0000000000        0.0006920000       -0.0001460000        0.0000000000
                            0.0000000000
     1000.0000000000        0.0053290000       -0.0011540000        0.0000000000
                            0.0000000000
      228.0000000000        0.0270770000       -0.0057250000        0.0000000000
                            0.0000000000
       64.7100000000        0.1017180000       -0.0233120000        0.0000000000
                            0.0000000000
       21.0600000000        0.2747400000       -0.0639550000        0.0000000000
                            0.0000000000
        7.4950000000        0.4485640000       -0.1499810000        0.0000000000
                            0.0000000000
        2.7970000000        0.2850740000       -0.1272620000        0.0000000000
                            0.0000000000
        0.5215000000        0.0152040000        0.5445290000        0.0000000000
                            0.0000000000
        0.1596000000       -0.0031910000        0.5804960000        1.0000000000
                            0.0000000000
        0.0469000000        0.0000000000        0.0000000000        0.0000000000
                            1.0000000000
H   5    3
        9.4390000000        0.0381090000        0.0000000000        0.0000000000
        2.0020000000        0.2094800000        0.0000000000        0.0000000000
        0.5456000000        0.5085570000        0.0000000000        0.0000000000
        0.1517000000        0.4688420000        1.0000000000        0.0000000000
        0.0404100000        0.0000000000        0.0000000000        1.0000000000
H   2    2
        0.5500000000        1.0000000000        0.0000000000
        0.1510000000        0.0000000000        1.0000000000
         6    1    3    1    1    1
C2      -0.0002789061700    -0.8934681165800    -0.8927538001500
H  10    4
     6665.0000000000        0.0006920000       -0.0001460000        0.0000000000
                            0.0000000000
     1000.0000000000        0.0053290000       -0.0011540000        0.0000000000
                            0.0000000000
      228.0000000000        0.0270770000       -0.0057250000        0.0000000000
                            0.0000000000
       64.7100000000        0.1017180000       -0.0233120000        0.0000000000
                            0.0000000000
       21.0600000000        0.2747400000       -0.0639550000        0.0000000000
                            0.0000000000
        7.4950000000        0.4485640000       -0.1499810000        0.0000000000
                            0.0000000000
        2.7970000000        0.2850740000       -0.1272620000        0.0000000000
                            0.0000000000
        0.5215000000        0.0152040000        0.5445290000        0.0000000000
                            0.0000000000
        0.1596000000       -0.0031910000        0.5804960000        1.0000000000
                            0.0000000000
        0.0469000000        0.0000000000        0.0000000000        0.0000000000
                            1.0000000000
H   5    3
        9.4390000000        0.0381090000        0.0000000000        0.0000000000
        2.0020000000        0.2094800000        0.0000000000        0.0000000000
        0.5456000000        0.5085570000        0.0000000000        0.0000000000
        0.1517000000        0.4688420000        1.0000000000        0.0000000000
        0.0404100000        0.0000000000        0.0000000000        1.0000000000
H   2    2
        0.5500000000        1.0000000000        0.0000000000
        0.1510000000        0.0000000000        1.0000000000
         1    1    2    1    1
H1      -1.7463781607100     1.6529206455000     1.6517395667600
H   5    3
       13.0100000000        0.0196850000        0.0000000000        0.0000000000
        1.9620000000        0.1379770000        0.0000000000        0.0000000000
        0.4446000000        0.4781480000        0.0000000000        0.0000000000
        0.1220000000        0.5012400000        1.0000000000        0.0000000000
        0.0297400000        0.0000000000        0.0000000000        1.0000000000
H   2    2
        0.7270000000        1.0000000000        0.0000000000
        0.1410000000        0.0000000000        1.0000000000
         1    1    2    1    1
H2       1.7497018455600     1.6472911517800     1.6470020237000
H   5    3
       13.0100000000        0.0196850000        0.0000000000        0.0000000000
        1.9620000000        0.1379770000        0.0000000000        0.0000000000
        0.4446000000        0.4781480000        0.0000000000        0.0000000000
        0.1220000000        0.5012400000        1.0000000000        0.0000000000
        0.0297400000        0.0000000000        0.0000000000        1.0000000000
H   2    2
        0.7270000000        1.0000000000        0.0000000000
        0.1410000000        0.0000000000        1.0000000000
         1    1    2    1    1
H3       1.7497018455600    -1.6472911517800    -1.6470020237000
H   5    3
       13.0100000000        0.0196850000        0.0000000000        0.0000000000
        1.9620000000        0.1379770000        0.0000000000        0.0000000000
        0.4446000000        0.4781480000        0.0000000000        0.0000000000
        0.1220000000        0.5012400000        1.0000000000        0.0000000000
        0.0297400000        0.0000000000        0.0000000000        1.0000000000
H   2    2
        0.7270000000        1.0000000000        0.0000000000
        0.1410000000        0.0000000000        1.0000000000
         1    1    2    1    1
H4      -1.7463781607100    -1.6529206455000    -1.6517395667600
H   5    3
       13.0100000000        0.0196850000        0.0000000000        0.0000000000
        1.9620000000        0.1379770000        0.0000000000        0.0000000000
        0.4446000000        0.4781480000        0.0000000000        0.0000000000
        0.1220000000        0.5012400000        1.0000000000        0.0000000000
        0.0297400000        0.0000000000        0.0000000000        1.0000000000
H   2    2
        0.7270000000        1.0000000000        0.0000000000
        0.1410000000        0.0000000000        1.0000000000
         6    1    3    1    1    1
C3      -7.3166210938400     0.8934681165800    -0.8927538001500
H  10    4
     6665.0000000000        0.0006920000       -0.0001460000        0.0000000000
                            0.0000000000
     1000.0000000000        0.0053290000       -0.0011540000        0.0000000000
                            0.0000000000
      228.0000000000        0.0270770000       -0.0057250000        0.0000000000
                            0.0000000000
       64.7100000000        0.1017180000       -0.0233120000        0.0000000000
                            0.0000000000
       21.0600000000        0.2747400000       -0.0639550000        0.0000000000
                            0.0000000000
        7.4950000000        0.4485640000       -0.1499810000        0.0000000000
                            0.0000000000
        2.7970000000        0.2850740000       -0.1272620000        0.0000000000
                            0.0000000000
        0.5215000000        0.0152040000        0.5445290000        0.0000000000
                            0.0000000000
        0.1596000000       -0.0031910000        0.5804960000        1.0000000000
                            0.0000000000
        0.0469000000        0.0000000000        0.0000000000        0.0000000000
                            1.0000000000
H   5    3
        9.4390000000        0.0381090000        0.0000000000        0.0000000000
        2.0020000000        0.2094800000        0.0000000000        0.0000000000
        0.5456000000        0.5085570000        0.0000000000        0.0000000000
        0.1517000000        0.4688420000        1.0000000000        0.0000000000
        0.0404100000        0.0000000000        0.0000000000        1.0000000000
H   2    2
        0.5500000000        1.0000000000        0.0000000000
        0.1510000000        0.0000000000        1.0000000000
         6    1    3    1    1    1
C4      -7.3166210938400    -0.8934681165800     0.8927538001500
H  10    4
     6665.0000000000        0.0006920000       -0.0001460000        0.0000000000
                            0.0000000000
     1000.0000000000        0.0053290000       -0.0011540000        0.0000000000
                            0.0000000000
      228.0000000000        0.0270770000       -0.0057250000        0.0000000000
                            0.0000000000
       64.7100000000        0.1017180000       -0.0233120000        0.0000000000
                            0.0000000000
       21.0600000000        0.2747400000       -0.0639550000        0.0000000000
                            0.0000000000
        7.4950000000        0.4485640000       -0.1499810000        0.0000000000
                            0.0000000000
        2.7970000000        0.2850740000       -0.1272620000        0.0000000000
                            0.0000000000
        0.5215000000        0.0152040000        0.5445290000        0.0000000000
                            0.0000000000
        0.1596000000       -0.0031910000        0.5804960000        1.0000000000
                            0.0000000000
        0.0469000000        0.0000000000        0.0000000000        0.0000000000
                            1.0000000000
H   5    3
        9.4390000000        0.0381090000        0.0000000000        0.0000000000
        2.0020000000        0.2094800000        0.0000000000        0.0000000000
        0.5456000000        0.5085570000        0.0000000000        0.0000000000
        0.1517000000        0.4688420000        1.0000000000        0.0000000000
        0.0404100000        0.0000000000        0.0000000000        1.0000000000
H   2    2
        0.5500000000        1.0000000000        0.0000000000
        0.1510000000        0.0000000000        1.0000000000
         1    1    2    1    1
H5      -9.0666018455600     1.6472911517800    -1.6470020237000
H   5    3
       13.0100000000        0.0196850000        0.0000000000        0.0000000000
        1.9620000000        0.1379770000        0.0000000000        0.0000000000
        0.4446000000        0.4781480000        0.0000000000        0.0000000000
        0.1220000000        0.5012400000        1.0000000000        0.0000000000
        0.0297400000        0.0000000000        0.0000000000        1.0000000000
H   2    2
        0.7270000000        1.0000000000        0.0000000000
        0.1410000000        0.0000000000        1.0000000000
         1    1    2    1    1
H6      -5.5705218392900     1.6529206455000    -1.6517395667600
H   5    3
       13.0100000000        0.0196850000        0.0000000000        0.0000000000
        1.9620000000        0.1379770000        0.0000000000        0.0000000000
        0.4446000000        0.4781480000        0.0000000000        0.0000000000
        0.1220000000        0.5012400000        1.0000000000        0.0000000000
        0.0297400000        0.0000000000        0.0000000000        1.0000000000
H   2    2
        0.7270000000        1.0000000000        0.0000000000
        0.1410000000        0.0000000000        1.0000000000
         1    1    2    1    1
H7      -5.5705218392900    -1.6529206455000     1.6517395667600
H   5    3
       13.0100000000        0.0196850000        0.0000000000        0.0000000000
        1.9620000000        0.1379770000        0.0000000000        0.0000000000
        0.4446000000        0.4781480000        0.0000000000        0.0000000000
        0.1220000000        0.5012400000        1.0000000000        0.0000000000
        0.0297400000        0.0000000000        0.0000000000        1.0000000000
H   2    2
        0.7270000000        1.0000000000        0.0000000000
        0.1410000000        0.0000000000        1.0000000000
         1    1    2    1    1
H8      -9.0666018455600    -1.6472911517800     1.6470020237000
H   5    3
       13.0100000000        0.0196850000        0.0000000000        0.0000000000
        1.9620000000        0.1379770000        0.0000000000        0.0000000000
        0.4446000000        0.4781480000        0.0000000000        0.0000000000
        0.1220000000        0.5012400000        1.0000000000        0.0000000000
        0.0297400000        0.0000000000        0.0000000000        1.0000000000
H   2    2
        0.7270000000        1.0000000000        0.0000000000
        0.1410000000        0.0000000000        1.0000000000
        
