# Supplementary material for: Dispersion Interactions between Molecules in and out of Equilibrium Geometry: Visualization and Analysis
Source: J Phys Chem A. 2022 Feb 15;126(7):1312–9. doi: 10.1021/acs.jpca.2c00004 (PMC8883464; doi:10.1021/acs.jpca.2c00004)
Supplement: Supplementary file 1 — jp2c00004_si_001.zip [file jp2c00004_si_001.zip › c4h2/GVB_AB_AB_restart_1.125.mol]

# DALTON.BAS with INTGRL directive created 11May18  23:41:31
# Directive in input mol file was:
# > BASIS                                                                       
# > kowalski_basis                                                              
INTGRL
GVB                                                                             
RPA, ERPA                                                                       
   12  0 0            0.10D-31
        1.    1    2    1    1
H1      -4.2184430551893     2.9173648975884     0.0000000000000
H   6    4
       33.8650000000        0.0254938000        0.0000000000        0.0000000000
                            0.0000000000
        5.0947900000        0.1903730000        0.0000000000        0.0000000000
                            0.0000000000
        1.1587900000        0.8521610000        0.0000000000        0.0000000000
                            0.0000000000
        0.3258400000        0.0000000000        1.0000000000        0.0000000000
                            0.0000000000
        0.1027410000        0.0000000000        0.0000000000        1.0000000000
                            0.0000000000
        0.0360000000        0.0000000000        0.0000000000        0.0000000000
                            1.0000000000
H   1    1
        0.7500000000        1.0000000000
        6.    1    3    1    1    1
C1      -2.2483449883736     3.3030674483302     0.0000000000000
H  12    5
     4563.2400000000        0.0019666500        0.0000000000        0.0000000000
                            0.0000000000        0.0000000000
      682.0240000000        0.0152306000        0.0000000000        0.0000000000
                            0.0000000000        0.0000000000
      154.9730000000        0.0761269000        0.0000000000        0.0000000000
                            0.0000000000        0.0000000000
       44.4553000000        0.2608010000        0.0000000000        0.0000000000
                            0.0000000000        0.0000000000
       13.0290000000        0.6164620000        0.0000000000        0.0000000000
                            0.0000000000        0.0000000000
        1.8277300000        0.2210060000        0.0000000000        0.0000000000
                            0.0000000000        0.0000000000
       20.9642000000        0.0000000000        0.1146600000        0.0000000000
                            0.0000000000        0.0000000000
        4.8033100000        0.0000000000        0.9199990000        0.0000000000
                            0.0000000000        0.0000000000
        1.4593300000        0.0000000000       -0.0030306800        0.0000000000
                            0.0000000000        0.0000000000
        0.4834560000        0.0000000000        0.0000000000        1.0000000000
                            0.0000000000        0.0000000000
        0.1455850000        0.0000000000        0.0000000000        0.0000000000
                            1.0000000000        0.0000000000
        0.0438000000        0.0000000000        0.0000000000        0.0000000000
                            0.0000000000        1.0000000000
H   6    4
       20.9642000000        0.0402487000        0.0000000000        0.0000000000
                            0.0000000000
        4.8033100000        0.2375940000        0.0000000000        0.0000000000
                            0.0000000000
        1.4593300000        0.8158540000        0.0000000000        0.0000000000
                            0.0000000000
        0.4834560000        0.0000000000        1.0000000000        0.0000000000
                            0.0000000000
        0.1455850000        0.0000000000        0.0000000000        1.0000000000
                            0.0000000000
        0.0438000000        0.0000000000        0.0000000000        0.0000000000
                            1.0000000000
H   1    1
        0.6260000000        1.0000000000
        6.    1    3    1    1    1
C2       0.0011207401305     3.7069812897386     0.0000000000000
H  12    5
     4563.2400000000        0.0019666500        0.0000000000        0.0000000000
                            0.0000000000        0.0000000000
      682.0240000000        0.0152306000        0.0000000000        0.0000000000
                            0.0000000000        0.0000000000
      154.9730000000        0.0761269000        0.0000000000        0.0000000000
                            0.0000000000        0.0000000000
       44.4553000000        0.2608010000        0.0000000000        0.0000000000
                            0.0000000000        0.0000000000
       13.0290000000        0.6164620000        0.0000000000        0.0000000000
                            0.0000000000        0.0000000000
        1.8277300000        0.2210060000        0.0000000000        0.0000000000
                            0.0000000000        0.0000000000
       20.9642000000        0.0000000000        0.1146600000        0.0000000000
                            0.0000000000        0.0000000000
        4.8033100000        0.0000000000        0.9199990000        0.0000000000
                            0.0000000000        0.0000000000
        1.4593300000        0.0000000000       -0.0030306800        0.0000000000
                            0.0000000000        0.0000000000
        0.4834560000        0.0000000000        0.0000000000        1.0000000000
                            0.0000000000        0.0000000000
        0.1455850000        0.0000000000        0.0000000000        0.0000000000
                            1.0000000000        0.0000000000
        0.0438000000        0.0000000000        0.0000000000        0.0000000000
                            0.0000000000        1.0000000000
H   6    4
       20.9642000000        0.0402487000        0.0000000000        0.0000000000
                            0.0000000000
        4.8033100000        0.2375940000        0.0000000000        0.0000000000
                            0.0000000000
        1.4593300000        0.8158540000        0.0000000000        0.0000000000
                            0.0000000000
        0.4834560000        0.0000000000        1.0000000000        0.0000000000
                            0.0000000000
        0.1455850000        0.0000000000        0.0000000000        1.0000000000
                            0.0000000000
        0.0438000000        0.0000000000        0.0000000000        0.0000000000
                            1.0000000000
H   1    1
        0.6260000000        1.0000000000
        6.    1    3    1    1    1
C3       2.5297859446980     4.1445228075412     0.0000000000000
H  12    5
     4563.2400000000        0.0019666500        0.0000000000        0.0000000000
                            0.0000000000        0.0000000000
      682.0240000000        0.0152306000        0.0000000000        0.0000000000
                            0.0000000000        0.0000000000
      154.9730000000        0.0761269000        0.0000000000        0.0000000000
                            0.0000000000        0.0000000000
       44.4553000000        0.2608010000        0.0000000000        0.0000000000
                            0.0000000000        0.0000000000
       13.0290000000        0.6164620000        0.0000000000        0.0000000000
                            0.0000000000        0.0000000000
        1.8277300000        0.2210060000        0.0000000000        0.0000000000
                            0.0000000000        0.0000000000
       20.9642000000        0.0000000000        0.1146600000        0.0000000000
                            0.0000000000        0.0000000000
        4.8033100000        0.0000000000        0.9199990000        0.0000000000
                            0.0000000000        0.0000000000
        1.4593300000        0.0000000000       -0.0030306800        0.0000000000
                            0.0000000000        0.0000000000
        0.4834560000        0.0000000000        0.0000000000        1.0000000000
                            0.0000000000        0.0000000000
        0.1455850000        0.0000000000        0.0000000000        0.0000000000
                            1.0000000000        0.0000000000
        0.0438000000        0.0000000000        0.0000000000        0.0000000000
                            0.0000000000        1.0000000000
H   6    4
       20.9642000000        0.0402487000        0.0000000000        0.0000000000
                            0.0000000000
        4.8033100000        0.2375940000        0.0000000000        0.0000000000
                            0.0000000000
        1.4593300000        0.8158540000        0.0000000000        0.0000000000
                            0.0000000000
        0.4834560000        0.0000000000        1.0000000000        0.0000000000
                            0.0000000000
        0.1455850000        0.0000000000        0.0000000000        1.0000000000
                            0.0000000000
        0.0438000000        0.0000000000        0.0000000000        0.0000000000
                            1.0000000000
H   1    1
        0.6260000000        1.0000000000
        6.    1    3    1    1    1
C4       4.7829687644900     4.5365823969675     0.0000000000000
H  12    5
     4563.2400000000        0.0019666500        0.0000000000        0.0000000000
                            0.0000000000        0.0000000000
      682.0240000000        0.0152306000        0.0000000000        0.0000000000
                            0.0000000000        0.0000000000
      154.9730000000        0.0761269000        0.0000000000        0.0000000000
                            0.0000000000        0.0000000000
       44.4553000000        0.2608010000        0.0000000000        0.0000000000
                            0.0000000000        0.0000000000
       13.0290000000        0.6164620000        0.0000000000        0.0000000000
                            0.0000000000        0.0000000000
        1.8277300000        0.2210060000        0.0000000000        0.0000000000
                            0.0000000000        0.0000000000
       20.9642000000        0.0000000000        0.1146600000        0.0000000000
                            0.0000000000        0.0000000000
        4.8033100000        0.0000000000        0.9199990000        0.0000000000
                            0.0000000000        0.0000000000
        1.4593300000        0.0000000000       -0.0030306800        0.0000000000
                            0.0000000000        0.0000000000
        0.4834560000        0.0000000000        0.0000000000        1.0000000000
                            0.0000000000        0.0000000000
        0.1455850000        0.0000000000        0.0000000000        0.0000000000
                            1.0000000000        0.0000000000
        0.0438000000        0.0000000000        0.0000000000        0.0000000000
                            0.0000000000        1.0000000000
H   6    4
       20.9642000000        0.0402487000        0.0000000000        0.0000000000
                            0.0000000000
        4.8033100000        0.2375940000        0.0000000000        0.0000000000
                            0.0000000000
        1.4593300000        0.8158540000        0.0000000000        0.0000000000
                            0.0000000000
        0.4834560000        0.0000000000        1.0000000000        0.0000000000
                            0.0000000000
        0.1455850000        0.0000000000        0.0000000000        1.0000000000
                            0.0000000000
        0.0438000000        0.0000000000        0.0000000000        0.0000000000
                            1.0000000000
H   1    1
        0.6260000000        1.0000000000
        1.    1    2    1    1
H2       6.7562547992785     4.9062581804432     0.0000000000000
H   6    4
       33.8650000000        0.0254938000        0.0000000000        0.0000000000
                            0.0000000000
        5.0947900000        0.1903730000        0.0000000000        0.0000000000
                            0.0000000000
        1.1587900000        0.8521610000        0.0000000000        0.0000000000
                            0.0000000000
        0.3258400000        0.0000000000        1.0000000000        0.0000000000
                            0.0000000000
        0.1027410000        0.0000000000        0.0000000000        1.0000000000
                            0.0000000000
        0.0360000000        0.0000000000        0.0000000000        0.0000000000
                            1.0000000000
H   1    1
        0.7500000000        1.0000000000
        1.    1    2    1    1
H3      -6.7562547992785    -4.9062581804432     0.0000000000000
H   6    4
       33.8650000000        0.0254938000        0.0000000000        0.0000000000
                            0.0000000000
        5.0947900000        0.1903730000        0.0000000000        0.0000000000
                            0.0000000000
        1.1587900000        0.8521610000        0.0000000000        0.0000000000
                            0.0000000000
        0.3258400000        0.0000000000        1.0000000000        0.0000000000
                            0.0000000000
        0.1027410000        0.0000000000        0.0000000000        1.0000000000
                            0.0000000000
        0.0360000000        0.0000000000        0.0000000000        0.0000000000
                            1.0000000000
H   1    1
        0.7500000000        1.0000000000
        6.    1    3    1    1    1
C5      -4.7829687644900    -4.5365823969675     0.0000000000000
H  12    5
     4563.2400000000        0.0019666500        0.0000000000        0.0000000000
                            0.0000000000        0.0000000000
      682.0240000000        0.0152306000        0.0000000000        0.0000000000
                            0.0000000000        0.0000000000
      154.9730000000        0.0761269000        0.0000000000        0.0000000000
                            0.0000000000        0.0000000000
       44.4553000000        0.2608010000        0.0000000000        0.0000000000
                            0.0000000000        0.0000000000
       13.0290000000        0.6164620000        0.0000000000        0.0000000000
                            0.0000000000        0.0000000000
        1.8277300000        0.2210060000        0.0000000000        0.0000000000
                            0.0000000000        0.0000000000
       20.9642000000        0.0000000000        0.1146600000        0.0000000000
                            0.0000000000        0.0000000000
        4.8033100000        0.0000000000        0.9199990000        0.0000000000
                            0.0000000000        0.0000000000
        1.4593300000        0.0000000000       -0.0030306800        0.0000000000
                            0.0000000000        0.0000000000
        0.4834560000        0.0000000000        0.0000000000        1.0000000000
                            0.0000000000        0.0000000000
        0.1455850000        0.0000000000        0.0000000000        0.0000000000
                            1.0000000000        0.0000000000
        0.0438000000        0.0000000000        0.0000000000        0.0000000000
                            0.0000000000        1.0000000000
H   6    4
       20.9642000000        0.0402487000        0.0000000000        0.0000000000
                            0.0000000000
        4.8033100000        0.2375940000        0.0000000000        0.0000000000
                            0.0000000000
        1.4593300000        0.8158540000        0.0000000000        0.0000000000
                            0.0000000000
        0.4834560000        0.0000000000        1.0000000000        0.0000000000
                            0.0000000000
        0.1455850000        0.0000000000        0.0000000000        1.0000000000
                            0.0000000000
        0.0438000000        0.0000000000        0.0000000000        0.0000000000
                            1.0000000000
H   1    1
        0.6260000000        1.0000000000
        6.    1    3    1    1    1
C6      -2.5297859446980    -4.1445228075412     0.0000000000000
H  12    5
     4563.2400000000        0.0019666500        0.0000000000        0.0000000000
                            0.0000000000        0.0000000000
      682.0240000000        0.0152306000        0.0000000000        0.0000000000
                            0.0000000000        0.0000000000
      154.9730000000        0.0761269000        0.0000000000        0.0000000000
                            0.0000000000        0.0000000000
       44.4553000000        0.2608010000        0.0000000000        0.0000000000
                            0.0000000000        0.0000000000
       13.0290000000        0.6164620000        0.0000000000        0.0000000000
                            0.0000000000        0.0000000000
        1.8277300000        0.2210060000        0.0000000000        0.0000000000
                            0.0000000000        0.0000000000
       20.9642000000        0.0000000000        0.1146600000        0.0000000000
                            0.0000000000        0.0000000000
        4.8033100000        0.0000000000        0.9199990000        0.0000000000
                            0.0000000000        0.0000000000
        1.4593300000        0.0000000000       -0.0030306800        0.0000000000
                            0.0000000000        0.0000000000
        0.4834560000        0.0000000000        0.0000000000        1.0000000000
                            0.0000000000        0.0000000000
        0.1455850000        0.0000000000        0.0000000000        0.0000000000
                            1.0000000000        0.0000000000
        0.0438000000        0.0000000000        0.0000000000        0.0000000000
                            0.0000000000        1.0000000000
H   6    4
       20.9642000000        0.0402487000        0.0000000000        0.0000000000
                            0.0000000000
        4.8033100000        0.2375940000        0.0000000000        0.0000000000
                            0.0000000000
        1.4593300000        0.8158540000        0.0000000000        0.0000000000
                            0.0000000000
        0.4834560000        0.0000000000        1.0000000000        0.0000000000
                            0.0000000000
        0.1455850000        0.0000000000        0.0000000000        1.0000000000
                            0.0000000000
        0.0438000000        0.0000000000        0.0000000000        0.0000000000
                            1.0000000000
H   1    1
        0.6260000000        1.0000000000
        6.    1    3    1    1    1
C7      -0.0011207401305    -3.7069812897386     0.0000000000000
H  12    5
     4563.2400000000        0.0019666500        0.0000000000        0.0000000000
                            0.0000000000        0.0000000000
      682.0240000000        0.0152306000        0.0000000000        0.0000000000
                            0.0000000000        0.0000000000
      154.9730000000        0.0761269000        0.0000000000        0.0000000000
                            0.0000000000        0.0000000000
       44.4553000000        0.2608010000        0.0000000000        0.0000000000
                            0.0000000000        0.0000000000
       13.0290000000        0.6164620000        0.0000000000        0.0000000000
                            0.0000000000        0.0000000000
        1.8277300000        0.2210060000        0.0000000000        0.0000000000
                            0.0000000000        0.0000000000
       20.9642000000        0.0000000000        0.1146600000        0.0000000000
                            0.0000000000        0.0000000000
        4.8033100000        0.0000000000        0.9199990000        0.0000000000
                            0.0000000000        0.0000000000
        1.4593300000        0.0000000000       -0.0030306800        0.0000000000
                            0.0000000000        0.0000000000
        0.4834560000        0.0000000000        0.0000000000        1.0000000000
                            0.0000000000        0.0000000000
        0.1455850000        0.0000000000        0.0000000000        0.0000000000
                            1.0000000000        0.0000000000
        0.0438000000        0.0000000000        0.0000000000        0.0000000000
                            0.0000000000        1.0000000000
H   6    4
       20.9642000000        0.0402487000        0.0000000000        0.0000000000
                            0.0000000000
        4.8033100000        0.2375940000        0.0000000000        0.0000000000
                            0.0000000000
        1.4593300000        0.8158540000        0.0000000000        0.0000000000
                            0.0000000000
        0.4834560000        0.0000000000        1.0000000000        0.0000000000
                            0.0000000000
        0.1455850000        0.0000000000        0.0000000000        1.0000000000
                            0.0000000000
        0.0438000000        0.0000000000        0.0000000000        0.0000000000
                            1.0000000000
H   1    1
        0.6260000000        1.0000000000
        6.    1    3    1    1    1
C8       2.2483449883736    -3.3030674483302     0.0000000000000
H  12    5
     4563.2400000000        0.0019666500        0.0000000000        0.0000000000
                            0.0000000000        0.0000000000
      682.0240000000        0.0152306000        0.0000000000        0.0000000000
                            0.0000000000        0.0000000000
      154.9730000000        0.0761269000        0.0000000000        0.0000000000
                            0.0000000000        0.0000000000
       44.4553000000        0.2608010000        0.0000000000        0.0000000000
                            0.0000000000        0.0000000000
       13.0290000000        0.6164620000        0.0000000000        0.0000000000
                            0.0000000000        0.0000000000
        1.8277300000        0.2210060000        0.0000000000        0.0000000000
                            0.0000000000        0.0000000000
       20.9642000000        0.0000000000        0.1146600000        0.0000000000
                            0.0000000000        0.0000000000
        4.8033100000        0.0000000000        0.9199990000        0.0000000000
                            0.0000000000        0.0000000000
        1.4593300000        0.0000000000       -0.0030306800        0.0000000000
                            0.0000000000        0.0000000000
        0.4834560000        0.0000000000        0.0000000000        1.0000000000
                            0.0000000000        0.0000000000
        0.1455850000        0.0000000000        0.0000000000        0.0000000000
                            1.0000000000        0.0000000000
        0.0438000000        0.0000000000        0.0000000000        0.0000000000
                            0.0000000000        1.0000000000
H   6    4
       20.9642000000        0.0402487000        0.0000000000        0.0000000000
                            0.0000000000
        4.8033100000        0.2375940000        0.0000000000        0.0000000000
                            0.0000000000
        1.4593300000        0.8158540000        0.0000000000        0.0000000000
                            0.0000000000
        0.4834560000        0.0000000000        1.0000000000        0.0000000000
                            0.0000000000
        0.1455850000        0.0000000000        0.0000000000        1.0000000000
                            0.0000000000
        0.0438000000        0.0000000000        0.0000000000        0.0000000000
                            1.0000000000
H   1    1
        0.6260000000        1.0000000000
        1.    1    2    1    1
H4       4.2184430551893    -2.9173648975884     0.0000000000000
H   6    4
       33.8650000000        0.0254938000        0.0000000000        0.0000000000
                            0.0000000000
        5.0947900000        0.1903730000        0.0000000000        0.0000000000
                            0.0000000000
        1.1587900000        0.8521610000        0.0000000000        0.0000000000
                            0.0000000000
        0.3258400000        0.0000000000        1.0000000000        0.0000000000
                            0.0000000000
        0.1027410000        0.0000000000        0.0000000000        1.0000000000
                            0.0000000000
        0.0360000000        0.0000000000        0.0000000000        0.0000000000
                            1.0000000000
H   1    1
        0.7500000000        1.0000000000
