# Supplementary material for: Dispersion Interactions between Molecules in and out of Equilibrium Geometry: Visualization and Analysis
Source: J Phys Chem A. 2022 Feb 15;126(7):1312–9. doi: 10.1021/acs.jpca.2c00004 (PMC8883464; doi:10.1021/acs.jpca.2c00004)
Supplement: Supplementary file 1 — jp2c00004_si_001.zip [file jp2c00004_si_001.zip › readme.txt]

This archive is part of the Supplementary Information for the article 
"Dispersion interactions between molecules in and out of equilibrium geometry: visualization and analysis"
by P.H. Kowalski, A. Krzemińska, K. Pernal and E. Pastorczak

It contains the Dalton .mol files used in the computations for the article. In the subdirectiories:

1) c2h4: ethylene dimer geometries
 - C2H4_C2H4_7.3169_0deg.mol - geometry used in Figs 2a) and 3a)
 - C2H4_C2H4_7.3169_90deg.mol - geometry used in Figs 2b) and 3b)
2) c2h2: acetylene dimer geometries used in Figs. 4, 5 and 6
3) c4h2: diacetylene dimer geometries used in Figs 7 and 8
